# Supplementary material for: Two classes of amine/glutamate multi-transmitter neurons innervate Drosophila internal male reproductive organs
Source: eLife. 2026 Jan 9;14:RP108225. doi: 10.7554/eLife.108225 (PMC12788803; doi:10.7554/eLife.108225)
Supplement: Supplementary file 1. [file elife-108225-supp1.zip]

Archive with 10 entries (9 files):
- Donor Plasmid Sequences/
- __MACOSX/._Donor Plasmid Sequences
- Donor Plasmid Sequences/OAMB-FRT-F3-10XV5.gb
- __MACOSX/Donor Plasmid Sequences/._OAMB-FRT-F3-10XV5.gb
- Donor Plasmid Sequences/OAB2R-B2RT-STOP-B2RT-40XV5.gb
- __MACOSX/Donor Plasmid Sequences/._OAB2R-B2RT-STOP-B2RT-40XV5.gb
- Donor Plasmid Sequences/5HT7-20XV5.gb
- __MACOSX/Donor Plasmid Sequences/._5HT7-20XV5.gb
- Donor Plasmid Sequences/OAA2R-FRT-STOP-FRT-20XV5.gb
- __MACOSX/Donor Plasmid Sequences/._OAA2R-FRT-STOP-FRT-20XV5.gb
