# Supplementary material for: Two classes of amine/glutamate multi-transmitter neurons innervate Drosophila internal male reproductive organs
Source: eLife. 2026 Jan 9;14:RP108225. doi: 10.7554/eLife.108225 (PMC12788803; doi:10.7554/eLife.108225)
Supplement: Supplementary file 1. [file elife-108225-supp1.zip › Donor Plasmid Sequences/OAMB-FRT-F3-10XV5.gb]

LOCUS       OAMB-FRT-F3-10XV        6425 bp    DNA     circular SYN 08-JAN-2026
DEFINITION  synthetic circular DNA
ACCESSION   .
VERSION     .
KEYWORDS    .
SOURCE      synthetic DNA construct
  ORGANISM  synthetic DNA construct
REFERENCE   1  (bases 1 to 6425)
  AUTHORS   Steve Stowers
  TITLE     Direct Submission
  JOURNAL   Exported Jan 8, 2026 from SnapGene 8.2.1
            https://www.snapgene.com
FEATURES             Location/Qualifiers
     source          1..6425
                     /mol_type="other DNA"
                     /organism="synthetic DNA construct"
     misc_feature    1..401
                     /label=pUC57-KAN
     primer_bind     complement(1126..1160)
                     /label=OAMBR3
     misc_feature    1152..1160
                     /label=OAMB GD2
     misc_feature    1161..1208
                     /label=FRT
     misc_feature    1259..1306
                     /label=F3
     misc_feature    1307..3191
                     /label=Exon 8
     primer_bind     1307..1341
                     /label=OAMBF3
     misc_feature    1307..1326
                     /label=OAMB GD3
     misc_feature    1307..1315
                     /label=OAMB GD4
     misc_feature    1327..1329
                     /label=PAM
     misc_feature    1328
                     /label=G
     primer_bind     1336..1370
                     /label=OAMBR2
     misc_feature    1336..1338
                     /label=STOP
     misc_feature    2206..2823
                     /label=VA
     primer_bind     complement(2206..2223)
                     /label=OAMBF2
     primer_bind     2206..2223
                     /label=OAMBR1
     CDS             complement(2242..2283)
                     /codon_start=1
                     /product="epitope tag from simian virus 5"
                     /label=V5 tag
                     /translation="GKPIPNPLLGLDST"
     CDS             complement(2296..2337)
                     /codon_start=1
                     /product="epitope tag from simian virus 5"
                     /label=V5 tag
                     /translation="GKPIPNPLLGLDST"
     CDS             complement(2350..2391)
                     /codon_start=1
                     /product="epitope tag from simian virus 5"
                     /label=V5 tag
                     /translation="GKPIPNPLLGLDST"
     CDS             complement(2404..2445)
                     /codon_start=1
                     /product="epitope tag from simian virus 5"
                     /label=V5 tag
                     /translation="GKPIPNPLLGLDST"
     CDS             complement(2458..2499)
                     /codon_start=1
                     /product="epitope tag from simian virus 5"
                     /label=V5 tag
                     /translation="GKPIPNPLLGLDST"
     CDS             complement(2530..2571)
                     /codon_start=1
                     /product="epitope tag from simian virus 5"
                     /label=V5 tag
                     /translation="GKPIPNPLLGLDST"
     CDS             complement(2584..2625)
                     /codon_start=1
                     /product="epitope tag from simian virus 5"
                     /label=V5 tag
                     /translation="GKPIPNPLLGLDST"
     CDS             complement(2638..2679)
                     /codon_start=1
                     /product="epitope tag from simian virus 5"
                     /label=V5 tag
                     /translation="GKPIPNPLLGLDST"
     CDS             complement(2692..2733)
                     /codon_start=1
                     /product="epitope tag from simian virus 5"
                     /label=V5 tag
                     /translation="GKPIPNPLLGLDST"
     CDS             complement(2746..2787)
                     /codon_start=1
                     /product="epitope tag from simian virus 5"
                     /label=V5 tag
                     /translation="GKPIPNPLLGLDST"
     primer_bind     2780..2823
                     /label=OAMBR1
     primer_bind     complement(2806..2823)
                     /label=OAMBF2
     primer_bind     complement(3231..3265)
                     /label=OAMBF1
     misc_feature    3266..3268
                     /label=PAM
     misc_feature    3267
                     /label=G
     misc_feature    3269..3286
                     /label=OAMB GD1
     misc_feature    3314..3316
                     /label=PAM
     misc_feature    3317..3325
                     /label=OAMB GD2
     misc_feature    complement(3326..3373)
                     /label=FRT
     misc_feature    complement(3424..3471)
                     /label=F3
     misc_feature    3472..4230
                     /label=Exon 8
     misc_feature    3472..3482
                     /label=OAMB GD4
     misc_feature    3483..3485
                     /label=PAM
     misc_feature    4245..6425
                     /label=pUC57-KAN
     primer_bind     5522..5553
                     /label=57midF
     primer_bind     complement(5522..5553)
                     /label=57midR
     promoter        complement(6226..6330)
                     /gene="bla"
                     /label=AmpR promoter
ORIGIN
        1 tcgcgcgttt cggtgatgac ggtgaaaacc tctgacacat gcagctcccg gagacggtca
       61 cagcttgtct gtaagcggat gccgggagca gacaagcccg tcagggcgcg tcagcgggtg
      121 ttggcgggtg tcggggctgg cttaactatg cggcatcaga gcagattgta ctgagagtgc
      181 accagatgcg gtgtgaaata ccgcacagat gcgtaaggag aaaataccgc atcaggcgcc
      241 attcgccatt caggctgcgc aactgttggg aagggcgatc ggtgcgggcc tcttcgctat
      301 tacgccagct ggcgaaaggg ggatgtgctg caaggcgatt aagttgggta acgccagggt
      361 tttcccagtc acgacgttgt aaaacgacgg ccagtgaatt ccaaataatt attcttatca
      421 gccagaaaat ttaaattctg tagaagtaac ataaacttcc gagaatcccg gctcatccca
      481 actaaagttg tttacttcat tgttggattt tcgaattccc cttaatagca atcaaattga
      541 atggtacttt ctttgccggt cactcccact cgagttggct gcgtcaaatc cgcatggtct
      601 actgcccatc cgagtgtcca taaacttgga gcagacttaa agccctcgag tgtttctttg
      661 acaataagcc agcttttaat gccgcaaacg gagacgcaac agtgccagta atggcccggc
      721 tgaaatattg cattattgcg ccgattattc attactcgtc gcgggttgag tgtagccgag
      781 taatgaaaat gtattcagca gttaaacgtg cgtatgagta ataaatgcaa agcaaggcgg
      841 aggcagtgaa catatgcgcc ggatgagcga gcgggaaagc aagaaagcga ggattatgca
      901 aatggttgtg ttaatgaaat aaagttcgct ttgaaggcgg cttaaaggcg actacactcc
      961 atgccaagaa catacagatt gttggtgggg aggggaggtg gagaaacacc gaaacgagga
     1021 ctacgacaac gtcgagtgct tgtcgcgttt atggcgcaac atttgcataa ttacgcgttt
     1081 aatttgctaa agtgcaggca ggctggcgag ctcttttcca gtgggccaaa agccgagaag
     1141 taggcaacga actgcgagcg gaagttccta ttccgaagtt cctattctct agaaagtata
     1201 ggaacttctt gccttaaccc agaaattatc actgttattc tttgaaatgg tgcaaagaga
     1261 agttcctatt ccgaagttcc tattcttcaa atagtatagg aacttcctca gtgtagctat
     1321 ctcagctcgc aaatcctaga cctttgcatc gctatactcg atgcgaacca cgcgccttgg
     1381 tcgctgccct gcgggcaagg ggatcactcc cgttctcgtt ccacgcagcg ccattagctc
     1441 ccgcggctac aattgcgttc gctttggtac gctacctcca ttgccaccgg ccacggagca
     1501 ggaggcggac ccatcgctgg tggcctccac atacgagtag caggccgtct ccatgaccag
     1561 aggatgacaa atctcataga cgggcacctt gaggctcgtc ttgcgtaacc cgcccaagct
     1621 gctttgcgag ctcgagctgg gcccaaacga tcgtcacctg gggtcgttgc tcatctcaga
     1681 atggtgcagt tcactctcgt ctccgaaact gtgggccgca gcactgggcg ttatgctggg
     1741 cgttcgggcc cgaatgcgaa tggccgacat gtcagatccc cggcgggagc tcttcaagga
     1801 gacggactgg cgggagcaga agcacctgca gataatccgc ttgaaggcga agcgaaagtc
     1861 ctttgagaac agggcgtaga tcatggggtt tacggcggag ttgcagtagc caagccaaaa
     1921 gagcaccgaa aagagcagcg ggtcgacgca gtcctggcag aacggccgga tgatgtacat
     1981 ggtgaagaag ggacaccagc agaagatgaa catgcccacg atgatggcca gtgttttggc
     2041 cgccttggtc tccatgcgga accgcttcac ctgcgccttg atgttgcgcc tgcccatctt
     2101 cttgttggcc ggacgcgagt gtcccgatcc tccagcctcg ctggtgttgc tctgccgcct
     2161 ggccaactcc ggtagaccct tacccacctg caggtagcat gagctggctg cggccgcgga
     2221 tccgtcgacg ccgccggagc cggtggaatc caggcccagt aaggggttgg ggatgggctt
     2281 gccgccgccg gagccggtgg aatccaggcc cagtaagggg ttggggatgg gcttgccgcc
     2341 gccggagccg gtggaatcca ggcccagtaa ggggttgggg atgggcttgc cgccgccgga
     2401 gccggtggaa tccaggccca gtaaggggtt ggggatgggc ttgccgccgc cggagccggt
     2461 ggaatccagg cccagtaagg ggttggggat gggcttgccg ccgccggagc cctcgacgcc
     2521 gccggagccg gtggaatcca ggcccagtaa ggggttgggg atgggcttgc cgccgccgga
     2581 gccggtggaa tccaggccca gtaaggggtt ggggatgggc ttgccgccgc cggagccggt
     2641 ggaatccagg cccagtaagg ggttggggat gggcttgccg ccgccggagc cggtggaatc
     2701 caggcccagt aaggggttgg ggatgggctt gccgccgccg gagccggtgg aatccaggcc
     2761 cagtaagggg ttggggatgg gcttgccgcc gccggagccc tcgagcttaa gggcgcgccg
     2821 tacgccgtgc tgctgctgct gtcggtagag ctgcgattcc gtggactccc gaccattggt
     2881 gccgttgtaa tggacggcga acagtgcgtt tcccgattga cgccgctcgt gacccacatc
     2941 cccgtgtccg gcaagctcgc tgatgttttc gctggagggg taggacaccg agatcttgat
     3001 cttgtcgtgg tggtgcagtc gcctagtggc gtacttcgac aacctctccg gggagggggt
     3061 gcccagggtg gtggtggtgc tctgagtgct cccgttgctg tgcatggagt cctgctggtt
     3121 tgatcctcgt cctctatgta tgcgcaatgt gaggcgttgc tcctcgaagc gagaaccgat
     3181 gcccttggaa cctggtcaag gaggaaggca aagaacatat cagtataagc agcattacat
     3241 ttcggtggtg ttgtaattgc ccctccgatt cccgtcccct tctcttccaa tcctgttgaa
     3301 tatcgctcat acgccctggt gcacggaagt tcctatactt tctagagaat aggaacttcg
     3361 gaataggaac ttcttgcctt aacccagaaa ttatcactgt tattctttga aatggtgcaa
     3421 agagaagttc ctatactatt tgaagaatag gaacttcgga ataggaactt cgaagcaata
     3481 gaaggtaaag actgcttttt ccaaaactag ttttgtattc aaagtaattc ataatttaga
     3541 tataaactct aaaaattcat atataaactg taaaaattga atataattca tttaaaaaag
     3601 atttgactta catcaagcaa atatgaccaa gaaatttaaa aaaaaaaatc taacgaattg
     3661 atttctctgc aagcatttaa tttacatttt caaagcgtca ttttcctcag tgcagaactc
     3721 aggcagctta acgtcagctg agacaatcct ttgacatgaa aggaggccgt aaggatagaa
     3781 aggagccgct tctcgtgcgg atttgtccta gctttgagca agagcctccg taagccaacc
     3841 attgtatatt gtacatagag agcaggtgaa gtctgcatcg acttatattc ctagccttgg
     3901 atggccaagt ggcggtgcga tgtgtgtata tatagtctag ctaggatatc actggcactt
     3961 gagagttgta ccttttaact tccgcataaa tattgatatc tggttgttac cactaagcag
     4021 aaaccaaatg ttgctaagcg caaataaaaa ccattaccca gtgctaaact agtaaagaag
     4081 tgttaatgtt gtactcttgg cccgaggaga ttattctgag atatatctgt gtcctgaata
     4141 catgttaaat gcaatatgca ataaacgaac cctttgccta acaacccaat gtatgcatat
     4201 atactataac aatataacaa tatacgttcc aagcttggct cgagcatggt catagctgtt
     4261 tcctgtgtga aattgttatc cgctcacaat tccacacaac atacgagccg gaagcataaa
     4321 gtgtaaagcc tggggtgcct aatgagtgag ctaactcaca ttaattgcgt tgcgctcact
     4381 gcccgctttc cagtcgggaa acctgtcgtg ccagctgcat taatgaatcg gccaacgcgc
     4441 ggggagaggc ggtttgcgta ttgggcgctc ttccgcttcc tcgctcactg actcgctgcg
     4501 ctcggtcgtt cggctgcggc gagcggtatc agctcactca aaggcggtaa tacggttatc
     4561 cacagaatca ggggataacg caggaaagaa catgtgagca aaaggccagc aaaaggccag
     4621 gaaccgtaaa aaggccgcgt tgctggcgtt tttccatagg ctccgccccc ctgacgagca
     4681 tcacaaaaat cgacgctcaa gtcagaggtg gcgaaacccg acaggactat aaagatacca
     4741 ggcgtttccc cctggaagct ccctcgtgcg ctctcctgtt ccgaccctgc cgcttaccgg
     4801 atacctgtcc gcctttctcc cttcgggaag cgtggcgctt tctcatagct cacgctgtag
     4861 gtatctcagt tcggtgtagg tcgttcgctc caagctgggc tgtgtgcacg aaccccccgt
     4921 tcagcccgac cgctgcgcct tatccggtaa ctatcgtctt gagtccaacc cggtaagaca
     4981 cgacttatcg ccactggcag cagccactgg taacaggatt agcagagcga ggtatgtagg
     5041 cggtgctaca gagttcttga agtggtggcc taactacggc tacactagaa gaacagtatt
     5101 tggtatctgc gctctgctga agccagttac cttcggaaaa agagttggta gctcttgatc
     5161 cggcaaacaa accaccgctg gtagcggtgg tttttttgtt tgcaagcagc agattacgcg
     5221 cagaaaaaaa ggatctcaag aagatccttt gatcttttct acggggtctg acgctcagtg
     5281 gaacgaaaac tcacgttaag ggattttggt catgagatta tcaaaaagga tcttcaccta
     5341 gatcctttta aattaaaaat gaagttttaa atcaatctaa agtatatatg agtaaacttg
     5401 gtctgacagt tagaaaaact catcgagcat caaatgaaac tgcaatttat tcatatcagg
     5461 attatcaata ccatattttt gaaaaagccg tttctgtaat gaaggagaaa actcaccgag
     5521 gcagttccat aggatggcaa gatcctggta tcggtctgcg attccgactc gtccaacatc
     5581 aatacaacct attaatttcc cctcgtcaaa aataaggtta tcaagtgaga aatcaccatg
     5641 agtgacgact gaatccggtg agaatggcaa aagtttatgc atttctttcc agacttgttc
     5701 aacaggccag ccattacgct cgtcatcaaa atcactcgca tcaaccaaac cgttattcat
     5761 tcgtgattgc gcctgagcga gacgaaatac gcgatcgctg ttaaaaggac aattacaaac
     5821 aggaatcgaa tgcaaccggc gcaggaacac tgccagcgca tcaacaatat tttcacctga
     5881 atcaggatat tcttctaata cctggaatgc tgttttccca gggatcgcag tggtgagtaa
     5941 ccatgcatca tcaggagtac ggataaaatg cttgatggtc ggaagaggca taaattccgt
     6001 cagccagttt agtctgacca tctcatctgt aacatcattg gcaacgctac ctttgccatg
     6061 tttcagaaac aactctggcg catcgggctt cccatacaat cgatagattg tcgcacctga
     6121 ttgcccgaca ttatcgcgag cccatttata cccatataaa tcagcatcca tgttggaatt
     6181 taatcgcggc ctagagcaag acgtttcccg ttgaatatgg ctcatactct tcctttttca
     6241 atattattga agcatttatc agggttattg tctcatgagc ggatacatat ttgaatgtat
     6301 ttagaaaaat aaacaaatag gggttccgcg cacatttccc cgaaaagtgc cacctgacgt
     6361 ctaagaaacc attattatca tgacattaac ctataaaaat aggcgtatca cgaggccctt
     6421 tcgtc
//
