# Supplementary material for: Two classes of amine/glutamate multi-transmitter neurons innervate Drosophila internal male reproductive organs
Source: eLife. 2026 Jan 9;14:RP108225. doi: 10.7554/eLife.108225 (PMC12788803; doi:10.7554/eLife.108225)
Supplement: Supplementary file 1. [file elife-108225-supp1.zip › Donor Plasmid Sequences/OAB2R-B2RT-STOP-B2RT-40XV5.gb]

LOCUS       OAB2R-B2RT-STOP-        8935 bp    DNA     circular SYN 19-DEC-2024
DEFINITION  synthetic circular DNA
ACCESSION   .
VERSION     .
KEYWORDS    .
SOURCE      synthetic DNA construct
  ORGANISM  synthetic DNA construct
REFERENCE   1  (bases 1 to 8935)
  AUTHORS   Steve Stowers
  TITLE     Direct Submission
  JOURNAL   Exported Jan 8, 2026 from SnapGene 8.2.1
            https://www.snapgene.com
FEATURES             Location/Qualifiers
     source          1..8935
                     /mol_type="other DNA"
                     /organism="synthetic DNA construct"
     misc_feature    1..401
                     /label=pUC57KAN
     primer_bind     379..395
                     /label=M13 fwd
                     /note="common sequencing primer, one of multiple similar 
                     variants"
     misc_feature    402..507
                     /label=Exon
     misc_feature    805..982
                     /label=Exon
     misc_feature    1152..1154
                     /label=PAM
     misc_feature    1153
                     /label=C
     misc_feature    1155..1172
                     /label=Guide 5
     misc_feature    1191..1208
                     /label=Guide 6
     misc_feature    1209..1211
                     /label=PAM
     misc_feature    1210
                     /label=G
     misc_feature    1403..1441
                     /label=B2RT
     misc_feature    1442..2224
                     /label=a-Tub1 STOP
     primer_bind     1477..1505
                     /label=ATubF
     primer_bind     complement(1563..1582)
                     /label=ClanSTOP5'R
     misc_feature    2225..2372
                     /label=MHC Splice Acceptor STOP
     misc_feature    2373..3070
                     /label=SV40 STOP
     intron          2449..2514
                     /label=small t intron
                     /note="SV40 (simian virus 40) small t antigen intron"
     CDS             2644..2664
                     /codon_start=1
                     /product="nuclear localization signal of SV40 (simian virus
                     40) large T antigen"
                     /label=SV40 NLS
                     /translation="PKKKRKV"
     polyA_signal    2936..3070
                     /label=SV40 poly(A) signal
                     /note="SV40 polyadenylation signal"
     primer_bind     2945..2965
                     /label=ClanSTOP3'F2
     primer_bind     complement(3011..3035)
                     /label=ATubR
     misc_feature    3071..3109
                     /label=B2RT
     misc_feature    3539..5860
                     /label=Exon last
     CDS             3563..3604
                     /codon_start=1
                     /product="epitope tag from simian virus 5"
                     /label=V5 tag
                     /translation="GKPIPNPLLGLDST"
     CDS             3617..3658
                     /codon_start=1
                     /product="epitope tag from simian virus 5"
                     /label=V5 tag
                     /translation="GKPIPNPLLGLDST"
     CDS             3671..3712
                     /codon_start=1
                     /product="epitope tag from simian virus 5"
                     /label=V5 tag
                     /translation="GKPIPNPLLGLDST"
     CDS             3725..3766
                     /codon_start=1
                     /product="epitope tag from simian virus 5"
                     /label=V5 tag
                     /translation="GKPIPNPLLGLDST"
     CDS             3779..3820
                     /codon_start=1
                     /product="epitope tag from simian virus 5"
                     /label=V5 tag
                     /translation="GKPIPNPLLGLDST"
     CDS             3851..3892
                     /codon_start=1
                     /product="epitope tag from simian virus 5"
                     /label=V5 tag
                     /translation="GKPIPNPLLGLDST"
     CDS             3905..3946
                     /codon_start=1
                     /product="epitope tag from simian virus 5"
                     /label=V5 tag
                     /translation="GKPIPNPLLGLDST"
     CDS             3959..4000
                     /codon_start=1
                     /product="epitope tag from simian virus 5"
                     /label=V5 tag
                     /translation="GKPIPNPLLGLDST"
     CDS             4013..4054
                     /codon_start=1
                     /product="epitope tag from simian virus 5"
                     /label=V5 tag
                     /translation="GKPIPNPLLGLDST"
     CDS             4067..4108
                     /codon_start=1
                     /product="epitope tag from simian virus 5"
                     /label=V5 tag
                     /translation="GKPIPNPLLGLDST"
     CDS             4139..4180
                     /codon_start=1
                     /product="epitope tag from simian virus 5"
                     /label=V5 tag
                     /translation="GKPIPNPLLGLDST"
     CDS             4193..4234
                     /codon_start=1
                     /product="epitope tag from simian virus 5"
                     /label=V5 tag
                     /translation="GKPIPNPLLGLDST"
     CDS             4247..4288
                     /codon_start=1
                     /product="epitope tag from simian virus 5"
                     /label=V5 tag
                     /translation="GKPIPNPLLGLDST"
     CDS             4301..4342
                     /codon_start=1
                     /product="epitope tag from simian virus 5"
                     /label=V5 tag
                     /translation="GKPIPNPLLGLDST"
     CDS             4355..4396
                     /codon_start=1
                     /product="epitope tag from simian virus 5"
                     /label=V5 tag
                     /translation="GKPIPNPLLGLDST"
     CDS             4427..4468
                     /codon_start=1
                     /product="epitope tag from simian virus 5"
                     /label=V5 tag
                     /translation="GKPIPNPLLGLDST"
     CDS             4481..4522
                     /codon_start=1
                     /product="epitope tag from simian virus 5"
                     /label=V5 tag
                     /translation="GKPIPNPLLGLDST"
     CDS             4535..4576
                     /codon_start=1
                     /product="epitope tag from simian virus 5"
                     /label=V5 tag
                     /translation="GKPIPNPLLGLDST"
     CDS             4589..4630
                     /codon_start=1
                     /product="epitope tag from simian virus 5"
                     /label=V5 tag
                     /translation="GKPIPNPLLGLDST"
     CDS             4643..4684
                     /codon_start=1
                     /product="epitope tag from simian virus 5"
                     /label=V5 tag
                     /translation="GKPIPNPLLGLDST"
     CDS             4715..4756
                     /codon_start=1
                     /product="epitope tag from simian virus 5"
                     /label=V5 tag
                     /translation="GKPIPNPLLGLDST"
     CDS             4769..4810
                     /codon_start=1
                     /product="epitope tag from simian virus 5"
                     /label=V5 tag
                     /translation="GKPIPNPLLGLDST"
     CDS             4823..4864
                     /codon_start=1
                     /product="epitope tag from simian virus 5"
                     /label=V5 tag
                     /translation="GKPIPNPLLGLDST"
     CDS             4877..4918
                     /codon_start=1
                     /product="epitope tag from simian virus 5"
                     /label=V5 tag
                     /translation="GKPIPNPLLGLDST"
     CDS             4931..4972
                     /codon_start=1
                     /product="epitope tag from simian virus 5"
                     /label=V5 tag
                     /translation="GKPIPNPLLGLDST"
     CDS             5003..5044
                     /codon_start=1
                     /product="epitope tag from simian virus 5"
                     /label=V5 tag
                     /translation="GKPIPNPLLGLDST"
     CDS             5057..5098
                     /codon_start=1
                     /product="epitope tag from simian virus 5"
                     /label=V5 tag
                     /translation="GKPIPNPLLGLDST"
     CDS             5111..5152
                     /codon_start=1
                     /product="epitope tag from simian virus 5"
                     /label=V5 tag
                     /translation="GKPIPNPLLGLDST"
     CDS             5165..5206
                     /codon_start=1
                     /product="epitope tag from simian virus 5"
                     /label=V5 tag
                     /translation="GKPIPNPLLGLDST"
     CDS             5219..5260
                     /codon_start=1
                     /product="epitope tag from simian virus 5"
                     /label=V5 tag
                     /translation="GKPIPNPLLGLDST"
     CDS             5291..5332
                     /codon_start=1
                     /product="epitope tag from simian virus 5"
                     /label=V5 tag
                     /translation="GKPIPNPLLGLDST"
     CDS             5345..5386
                     /codon_start=1
                     /product="epitope tag from simian virus 5"
                     /label=V5 tag
                     /translation="GKPIPNPLLGLDST"
     CDS             5399..5440
                     /codon_start=1
                     /product="epitope tag from simian virus 5"
                     /label=V5 tag
                     /translation="GKPIPNPLLGLDST"
     CDS             5453..5494
                     /codon_start=1
                     /product="epitope tag from simian virus 5"
                     /label=V5 tag
                     /translation="GKPIPNPLLGLDST"
     CDS             5507..5548
                     /codon_start=1
                     /product="epitope tag from simian virus 5"
                     /label=V5 tag
                     /translation="GKPIPNPLLGLDST"
     CDS             5579..5620
                     /codon_start=1
                     /product="epitope tag from simian virus 5"
                     /label=V5 tag
                     /translation="GKPIPNPLLGLDST"
     CDS             5633..5674
                     /codon_start=1
                     /product="epitope tag from simian virus 5"
                     /label=V5 tag
                     /translation="GKPIPNPLLGLDST"
     CDS             5687..5728
                     /codon_start=1
                     /product="epitope tag from simian virus 5"
                     /label=V5 tag
                     /translation="GKPIPNPLLGLDST"
     CDS             5741..5782
                     /codon_start=1
                     /product="epitope tag from simian virus 5"
                     /label=V5 tag
                     /translation="GKPIPNPLLGLDST"
     CDS             5795..5836
                     /codon_start=1
                     /product="epitope tag from simian virus 5"
                     /label=V5 tag
                     /translation="GKPIPNPLLGLDST"
     misc_feature    5870..5872
                     /label=STOP
     misc_feature    5925..5942
                     /label=Guide 7
     misc_feature    5943..5945
                     /label=PAM
     misc_feature    5944
                     /label=G
     misc_feature    5970..5987
                     /label=Guide 8
     misc_feature    5988..5990
                     /label=PAM
     misc_feature    5989
                     /label=G
     misc_feature    6152..6154
                     /label=STOP
     misc_feature    6755..8935
                     /label=pUC57-KAN
     primer_bind     complement(6759..6775)
                     /label=M13 rev
                     /note="common sequencing primer, one of multiple similar 
                     variants"
     rep_origin      complement(7161..7749)
                     /direction=LEFT
                     /label=ori
                     /note="high-copy-number ColE1/pMB1/pBR322/pUC origin of 
                     replication"
     CDS             complement(7920..8735)
                     /codon_start=1
                     /product="aminoglycoside phosphotransferase"
                     /label=KanR
                     /note="confers resistance to kanamycin in bacteria or G418 
                     (Geneticin(R)) in eukaryotes"
                     /translation="MSHIQRETSCSRPRLNSNMDADLYGYKWARDNVGQSGATIYRLYG
                     KPDAPELFLKHGKGSVANDVTDEMVRLNWLTEFMPLPTIKHFIRTPDDAWLLTTAIPGK
                     TAFQVLEEYPDSGENIVDALAVFLRRLHSIPVCNCPFNSDRVFRLAQAQSRMNNGLVDA
                     SDFDDERNGWPVEQVWKEMHKLLPFSPDSVVTHGDFSLDNLIFDEGKLIGCIDVGRVGI
                     ADRYQDLAILWNCLGEFSPSLQKRLFQKYGIDNPDMNKLQFHLMLDEFF"
     promoter        complement(8736..8840)
                     /gene="bla"
                     /label=AmpR promoter
ORIGIN
        1 tcgcgcgttt cggtgatgac ggtgaaaacc tctgacacat gcagctcccg gagacggtca
       61 cagcttgtct gtaagcggat gccgggagca gacaagcccg tcagggcgcg tcagcgggtg
      121 ttggcgggtg tcggggctgg cttaactatg cggcatcaga gcagattgta ctgagagtgc
      181 accagatgcg gtgtgaaata ccgcacagat gcgtaaggag aaaataccgc atcaggcgcc
      241 attcgccatt caggctgcgc aactgttggg aagggcgatc ggtgcgggcc tcttcgctat
      301 tacgccagct ggcgaaaggg ggatgtgctg caaggcgatt aagttgggta acgccagggt
      361 tttcccagtc acgacgttgt aaaacgacgg ccagtgaatt cttcacctac ctggccatct
      421 tccgggaagc caatcggcag gagaagcagc tgatgatgcg gcacggcaat gccatgctga
      481 tgcaccgacc atccatgcag ccatcaggtg agtttggagt caaagttggg ttgtaaacaa
      541 caaggcttac ctagtttggc tgtaaagaaa tgtttgtttg aatatatata atgggtttta
      601 agtggaaata atacttcaaa aatataaatt taccaggaca gaaagtctta ttactttctg
      661 aatagcaaac aggtagtgag cgtgaaagat cactagtttg ttctacaagc atcctggaca
      721 gtgatgcagt gcgagtgcat tgagttcagt ggcccatctc cagcctggac ttttatcaaa
      781 tctccatctt atctcctacg gcaggcgagg cgctgagcgg atccgggtcg tcgaaaacat
      841 tgacgctgca cgaggtcgag caggagcaca cccccactaa ggacaagcac ttaatcaaaa
      901 tgaagcggga gcacaaggcc gcacgcacgc tgggcatcat catgggcacc ttcatcctct
      961 gctggctgcc tttcttcctg tggtgagtac caaccagccg tcgaaggttg aacgtttggt
     1021 tgagagttgg aggccaatcc cgctgacatg ggattccagg cataatttat ctaatgtcaa
     1081 gcatgcataa ttaaatatta ctcatacggc ccgtgcgcca ttgtttcggc ggttgttgtt
     1141 tttcacacca ccgagagtat aatctcattt atgcaaagcc ctggcccact catgcatctg
     1201 gaatttatgc gtatatatat ctcatcttta tgtgctacac agacaaaaag tgatgcagaa
     1261 agatttcaaa tggtgatcaa agtattcaaa tatagatcgt ttatgaggtt taacttttat
     1321 gaaacaaaaa tattcatttg atcttttata tttgcttttg tattattaaa aaatagatat
     1381 tatgcaatgc cgggaaaaaa aagagtttca ttaaggaata actaattccc taatgaaact
     1441 cgcgtcgcgc cacttcaacg ctcgatggga gcgtcattgg tgggcggggt aaccgtcgaa
     1501 atcagtgttt acgcttccaa tcgcaacaaa aaattcactg caacactgaa aagcatacga
     1561 aaacgatgaa gattgtacga gaaaccataa agtattttat ccacaaagac acgtatagca
     1621 gaaaagccaa gttaactcgg cgataagttg tgtacacaag aataaaatcg gccagattca
     1681 gtgttgtcag aaataagaaa accccactat gtttttcttt gccttttctt tctcccagcg
     1741 atcattcatt tcgtggtgaa agaacggggt cattgcacgg agtttcgact gcgggaaagc
     1801 agagctgccg ttcacttcgt ctataattag cgctttctat tttccccgat tcgggccgct
     1861 gctgcgcttt tccgcctgct gtttgtggca agtgtagcag caggctgtgc acgcagtgtg
     1921 gcatgcactt ggctttccac cgttggtatc gattctctgg gacgatgagt cattcctttc
     1981 ggggccacag cataatcgtt gccagctcac cgaaatggtg acttcatttc ttaactgccg
     2041 tcaagcatgc gattgtacat acatacatat ttatatatgt acatatttat gtgactatgg
     2101 taggtcgata taatagcaat caacgcaagc aaatgtgtca gtcctgctta caggaacgat
     2161 tctatttagt aattttcgtt gtataaagta attatgtatg tatgtaagcc ccataaatct
     2221 gaaaaccggt actagtacga aagtcgatcc aacatggcga cttgtcccat ccccggcatg
     2281 tttaaatata ctaattattc ttgaactaat tttaatcaac cgatttatct ctcttccgca
     2341 ggtctaacta actaacaaaa ttgactaagt gagatctttg tgaaggaacc ttacttctgt
     2401 ggtgtgacat aattggacaa actacctaca gagatttaaa gctctaaggt aaatataaaa
     2461 tttttaagtg tataatgtgt taaactactg attctaattg tttgtgtatt ttagattcca
     2521 acctatggaa ctgatgaatg ggagcagtgg tggaatgcct ttaatgagga aaacctgttt
     2581 tgctcagaag aaatgccatc tagtgatgat gaggctactg ctgactctca acattctact
     2641 cctccaaaaa agaagagaaa ggtagaagac cccaaggact ttccttcaga attgctaagt
     2701 tttttgagtc atgctgtgtt tagtaataga actcttgctt gctttgctat ttacaccaca
     2761 aaggaaaaag ctgcactgct atacaagaaa attatggaaa aatatttgat gtatagtgcc
     2821 ttgactagag atcataatca gccataccac atttgtagag gttttacttg ctttaaaaaa
     2881 cctcccacac ctccccctga actcgaaaca taaaatgaat gcaattgttg ttgttaactt
     2941 gtttattgca gcttataatg gttacaaata aagcaatagc atcacaaatt tcacaaataa
     3001 agcatttttt tcactgcatt ctagttgtgg tttgtccaaa ctcatcaatg tatcttatca
     3061 tgtctggatc gagtttcatt aaggaataac taattcccta atgaaactca gtacataaaa
     3121 ttgcattacc tgtgcaacta atttaaaatt gacttaaatt aagttaaaga taatgagtgt
     3181 aagctaataa ttatattgtt ttaattttag gtacacactc tccatgacct gcgaggagtg
     3241 ccaagtgccg gacatagtcg tctcaatcct cttctggatc gggtacttca actcaacgct
     3301 aaacccgctg atctacgcgt acttcaaccg cgacttccgg gaggcgttcc gcaacacgct
     3361 gctctgcctg ttctgcaatt ggtggaagga tcgccacctg cctctggaca tcgacatccg
     3421 gcgctccagc ctgcgctacg accagcgggc gaagagcgtc tactcggaga gctaccttaa
     3481 ctcgacaacg ccctcgcatc gccgccagtc tcagatggtg gacaacttat ggcgcgccct
     3541 taagctcgag ggctccggcg gcggcaagcc catccccaac cccttactgg gcctggattc
     3601 caccggctcc ggcggcggca agcccatccc caacccctta ctgggcctgg attccaccgg
     3661 ctccggcggc ggcaagccca tccccaaccc cttactgggc ctggattcca ccggctccgg
     3721 cggcggcaag cccatcccca accccttact gggcctggat tccaccggct ccggcggcgg
     3781 caagcccatc cccaacccct tactgggcct ggattccacc ggctccggcg gcgtcgaggg
     3841 ctccggcggc ggcaagccca tccccaaccc cttactgggc ctggattcca ccggctccgg
     3901 cggcggcaag cccatcccca accccttact gggcctggat tccaccggct ccggcggcgg
     3961 caagcccatc cccaacccct tactgggcct ggattccacc ggctccggcg gcggcaagcc
     4021 catccccaac cccttactgg gcctggattc caccggctcc ggcggcggca agcccatccc
     4081 caacccctta ctgggcctgg attccaccgg ctccggcggc gtcgagggct ccggcggcgg
     4141 caagcccatc cccaacccct tactgggcct ggattccacc ggctccggcg gcggcaagcc
     4201 catccccaac cccttactgg gcctggattc caccggctcc ggcggcggca agcccatccc
     4261 caacccctta ctgggcctgg attccaccgg ctccggcggc ggcaagccca tccccaaccc
     4321 cttactgggc ctggattcca ccggctccgg cggcggcaag cccatcccca accccttact
     4381 gggcctggat tccaccggct ccggcggcgt cgagggctcc ggcggcggca agcccatccc
     4441 caacccctta ctgggcctgg attccaccgg ctccggcggc ggcaagccca tccccaaccc
     4501 cttactgggc ctggattcca ccggctccgg cggcggcaag cccatcccca accccttact
     4561 gggcctggat tccaccggct ccggcggcgg caagcccatc cccaacccct tactgggcct
     4621 ggattccacc ggctccggcg gcggcaagcc catccccaac cccttactgg gcctggattc
     4681 caccggctcc ggcggcgtcg agggctccgg cggcggcaag cccatcccca accccttact
     4741 gggcctggat tccaccggct ccggcggcgg caagcccatc cccaacccct tactgggcct
     4801 ggattccacc ggctccggcg gcggcaagcc catccccaac cccttactgg gcctggattc
     4861 caccggctcc ggcggcggca agcccatccc caacccctta ctgggcctgg attccaccgg
     4921 ctccggcggc ggcaagccca tccccaaccc cttactgggc ctggattcca ccggctccgg
     4981 cggcgtcgag ggctccggcg gcggcaagcc catccccaac cccttactgg gcctggattc
     5041 caccggctcc ggcggcggca agcccatccc caacccctta ctgggcctgg attccaccgg
     5101 ctccggcggc ggcaagccca tccccaaccc cttactgggc ctggattcca ccggctccgg
     5161 cggcggcaag cccatcccca accccttact gggcctggat tccaccggct ccggcggcgg
     5221 caagcccatc cccaacccct tactgggcct ggattccacc ggctccggcg gcgtcgaggg
     5281 ctccggcggc ggcaagccca tccccaaccc cttactgggc ctggattcca ccggctccgg
     5341 cggcggcaag cccatcccca accccttact gggcctggat tccaccggct ccggcggcgg
     5401 caagcccatc cccaacccct tactgggcct ggattccacc ggctccggcg gcggcaagcc
     5461 catccccaac cccttactgg gcctggattc caccggctcc ggcggcggca agcccatccc
     5521 caacccctta ctgggcctgg attccaccgg ctccggcggc gtcgagggct ccggcggcgg
     5581 caagcccatc cccaacccct tactgggcct ggattccacc ggctccggcg gcggcaagcc
     5641 catccccaac cccttactgg gcctggattc caccggctcc ggcggcggca agcccatccc
     5701 caacccctta ctgggcctgg attccaccgg ctccggcggc ggcaagccca tccccaaccc
     5761 cttactgggc ctggattcca ccggctccgg cggcggcaag cccatcccca accccttact
     5821 gggcctggat tccaccggct ccggcggcgt cgacggatcc gcggccgcat aatacaggga
     5881 tgaggcgctg ctgaccccca tcgcccagca gcagcagcgg ctggcggcgg gcggatcccg
     5941 cctcggcgga caattggcag ctgccgccaa ggatggcagg gagtcgaacg atgcaaagga
     6001 tacgggcaag gatgcgggca agggcaaatc caatgtcgat tgcttggcgg gcgacgatgt
     6061 gcaggagatc cagattgaaa tacccatgga gtacatcaac aaatggaaca agaacaacaa
     6121 tgccgccgcc tcgacggcct cgagtcatgt gtaaatggtg caaatggtgc aaatggtgcg
     6181 actggtgtaa ggatgcgaat cgaatcaatc gatgccagcc ggatgggtgg aatcaattta
     6241 atgcaattaa agtgttccat taatttgtaa aattaatatg ccggcaaatg cgtcggctga
     6301 tttactcgta atgttgacat tattcaatct gtggagcgtg ccatttcatt ttcttcacat
     6361 tttttcattt ttgttttcgt ttttaaaaca tttaatctca attcgagttt gccgggttcc
     6421 ttggagcaca gatcgggact ttgtatagga taacttattt atttatgatt ttatgtcgtt
     6481 tatatcttgt tgtaaatact gagtattttt gtacgactaa attaagcaca ggttgtaaac
     6541 tcatttcgat aaatgtatat gaatatgtaa tatgtatgta cgtacgccaa tcgaaaatct
     6601 gtaagccgta aagcattttg ctcacgaaaa gaaataacca caaataaatt attcaaaatg
     6661 gcaatcactg caactcactg agctatgcgt gtacataggg attcgcaaaa tcgacgagct
     6721 aaagctaaaa ctaaaactgt aagcttggct cgagcatggt catagctgtt tcctgtgtga
     6781 aattgttatc cgctcacaat tccacacaac atacgagccg gaagcataaa gtgtaaagcc
     6841 tggggtgcct aatgagtgag ctaactcaca ttaattgcgt tgcgctcact gcccgctttc
     6901 cagtcgggaa acctgtcgtg ccagctgcat taatgaatcg gccaacgcgc ggggagaggc
     6961 ggtttgcgta ttgggcgctc ttccgcttcc tcgctcactg actcgctgcg ctcggtcgtt
     7021 cggctgcggc gagcggtatc agctcactca aaggcggtaa tacggttatc cacagaatca
     7081 ggggataacg caggaaagaa catgtgagca aaaggccagc aaaaggccag gaaccgtaaa
     7141 aaggccgcgt tgctggcgtt tttccatagg ctccgccccc ctgacgagca tcacaaaaat
     7201 cgacgctcaa gtcagaggtg gcgaaacccg acaggactat aaagatacca ggcgtttccc
     7261 cctggaagct ccctcgtgcg ctctcctgtt ccgaccctgc cgcttaccgg atacctgtcc
     7321 gcctttctcc cttcgggaag cgtggcgctt tctcatagct cacgctgtag gtatctcagt
     7381 tcggtgtagg tcgttcgctc caagctgggc tgtgtgcacg aaccccccgt tcagcccgac
     7441 cgctgcgcct tatccggtaa ctatcgtctt gagtccaacc cggtaagaca cgacttatcg
     7501 ccactggcag cagccactgg taacaggatt agcagagcga ggtatgtagg cggtgctaca
     7561 gagttcttga agtggtggcc taactacggc tacactagaa gaacagtatt tggtatctgc
     7621 gctctgctga agccagttac cttcggaaaa agagttggta gctcttgatc cggcaaacaa
     7681 accaccgctg gtagcggtgg tttttttgtt tgcaagcagc agattacgcg cagaaaaaaa
     7741 ggatctcaag aagatccttt gatcttttct acggggtctg acgctcagtg gaacgaaaac
     7801 tcacgttaag ggattttggt catgagatta tcaaaaagga tcttcaccta gatcctttta
     7861 aattaaaaat gaagttttaa atcaatctaa agtatatatg agtaaacttg gtctgacagt
     7921 tagaaaaact catcgagcat caaatgaaac tgcaatttat tcatatcagg attatcaata
     7981 ccatattttt gaaaaagccg tttctgtaat gaaggagaaa actcaccgag gcagttccat
     8041 aggatggcaa gatcctggta tcggtctgcg attccgactc gtccaacatc aatacaacct
     8101 attaatttcc cctcgtcaaa aataaggtta tcaagtgaga aatcaccatg agtgacgact
     8161 gaatccggtg agaatggcaa aagtttatgc atttctttcc agacttgttc aacaggccag
     8221 ccattacgct cgtcatcaaa atcactcgca tcaaccaaac cgttattcat tcgtgattgc
     8281 gcctgagcga gacgaaatac gcgatcgctg ttaaaaggac aattacaaac aggaatcgaa
     8341 tgcaaccggc gcaggaacac tgccagcgca tcaacaatat tttcacctga atcaggatat
     8401 tcttctaata cctggaatgc tgttttccca gggatcgcag tggtgagtaa ccatgcatca
     8461 tcaggagtac ggataaaatg cttgatggtc ggaagaggca taaattccgt cagccagttt
     8521 agtctgacca tctcatctgt aacatcattg gcaacgctac ctttgccatg tttcagaaac
     8581 aactctggcg catcgggctt cccatacaat cgatagattg tcgcacctga ttgcccgaca
     8641 ttatcgcgag cccatttata cccatataaa tcagcatcca tgttggaatt taatcgcggc
     8701 ctagagcaag acgtttcccg ttgaatatgg ctcatactct tcctttttca atattattga
     8761 agcatttatc agggttattg tctcatgagc ggatacatat ttgaatgtat ttagaaaaat
     8821 aaacaaatag gggttccgcg cacatttccc cgaaaagtgc cacctgacgt ctaagaaacc
     8881 attattatca tgacattaac ctataaaaat aggcgtatca cgaggccctt tcgtc
//
