# Supplementary material for: Two classes of amine/glutamate multi-transmitter neurons innervate Drosophila internal male reproductive organs
Source: eLife. 2026 Jan 9;14:RP108225. doi: 10.7554/eLife.108225 (PMC12788803; doi:10.7554/eLife.108225)
Supplement: Supplementary file 1. [file elife-108225-supp1.zip › Donor Plasmid Sequences/5HT7-20XV5.gb]

LOCUS       5HT7-20XV5              5528 bp    DNA     circular SYN 09-JUN-2024
DEFINITION  synthetic circular DNA
ACCESSION   .
VERSION     .
KEYWORDS    .
SOURCE      synthetic DNA construct
  ORGANISM  synthetic DNA construct
REFERENCE   1  (bases 1 to 5528)
  AUTHORS   Steve Stowers
  TITLE     Direct Submission
  JOURNAL   Exported Jan 8, 2026 from SnapGene 8.2.1
            https://www.snapgene.com
FEATURES             Location/Qualifiers
     source          1..5528
                     /mol_type="other DNA"
                     /organism="synthetic DNA construct"
     CDS             complement(171..986)
                     /codon_start=1
                     /label=KanR
                     /note="pLannotate"
                     /note="/database=snapgene"
                     /note="/fragment=False"
                     /note="/identity=99.6"
                     /note="/match_length=100.0"
                     /note="/other=CDS"
                     /translation="MSHIQRETSCSRPRLNSNMDADLYGYKWARDNVGQSGATIYRLYG
                     KPDAPELFLKHGKGSVANDVTDEMVRLNWLTEFMPLPTIKHFIRTPDDAWLLTTAIPGK
                     TAFQVLEEYPDSGENIVDALAVFLRRLHSIPVCNCPFNSDRVFRLAQAQSRMNNGLVDA
                     SDFDDERNGWPVEQVWKEMHKLLPFSPDSVVTHGDFSLDNLIFDEGKLIGCIDVGRVGI
                     ADRYQDLAILWNCLGEFSPSLQKRLFQKYGIDNPDMNKLQFHLMLDEFF"
     promoter        complement(987..1091)
                     /label=AmpR promoter
                     /note="pLannotate"
                     /note="/database=snapgene"
                     /note="/fragment=False"
                     /note="/identity=100.0"
                     /note="/match_length=100.0"
                     /note="/other=promoter"
     CDS             1186..1221
                     /codon_start=1
                     /label=rop (fragment)
                     /note="pLannotate"
                     /note="/database=snapgene"
                     /note="/fragment=True"
                     /note="/identity=100.0"
                     /note="/match_length=18.8"
                     /note="/other=CDS"
                     /translation="LARFGDDGENL"
     misc_feature    1187..1581
                     /label=pUC57KAN
     misc_feature    1323..1422
                     /label=bom (fragment)
                     /note="pLannotate"
                     /note="/database=snapgene"
                     /note="/fragment=True"
                     /note="/identity=99.0"
                     /note="/match_length=70.9"
                     /note="/other=misc_feature"
     CDS             1572..1587
                     /codon_start=1
                     /label=5-HT7 (fragment)
                     /note="pLannotate"
                     /note="/database=swissprot"
                     /note="/fragment=True"
                     /note="/identity=98.0"
                     /note="/match_length=44.9"
                     /note="/other=CDS"
                     /translation="DGQ*I"
     misc_feature    1588..2451
                     /label=CDS
     misc_feature    1588..2451
                     /label=Exon 4
     misc_feature    1588..2451
                     /label=Exon 3
     misc_feature    2373..2375
                     /label=PAM
     misc_feature    2373
                     /label=C
     misc_feature    2376..2393
                     /label=Guide 6
     misc_feature    2414..2431
                     /label=Guide 5
     misc_feature    2432..2434
                     /label=PAM
     misc_feature    2434
                     /label=G
     CDS             2485..2526
                     /codon_start=1
                     /product="epitope tag from simian virus 5"
                     /label=V5 tag
                     /translation="GKPIPNPLLGLDST"
     CDS             2539..2580
                     /codon_start=1
                     /product="epitope tag from simian virus 5"
                     /label=V5 tag
                     /translation="GKPIPNPLLGLDST"
     CDS             2593..2634
                     /codon_start=1
                     /product="epitope tag from simian virus 5"
                     /label=V5 tag
                     /translation="GKPIPNPLLGLDST"
     CDS             2647..2688
                     /codon_start=1
                     /product="epitope tag from simian virus 5"
                     /label=V5 tag
                     /translation="GKPIPNPLLGLDST"
     CDS             2701..2742
                     /codon_start=1
                     /product="epitope tag from simian virus 5"
                     /label=V5 tag
                     /translation="GKPIPNPLLGLDST"
     CDS             2773..2814
                     /codon_start=1
                     /product="epitope tag from simian virus 5"
                     /label=V5 tag
                     /translation="GKPIPNPLLGLDST"
     CDS             2827..2868
                     /codon_start=1
                     /product="epitope tag from simian virus 5"
                     /label=V5 tag
                     /translation="GKPIPNPLLGLDST"
     CDS             2881..2922
                     /codon_start=1
                     /product="epitope tag from simian virus 5"
                     /label=V5 tag
                     /translation="GKPIPNPLLGLDST"
     CDS             2935..2976
                     /codon_start=1
                     /product="epitope tag from simian virus 5"
                     /label=V5 tag
                     /translation="GKPIPNPLLGLDST"
     CDS             2989..3030
                     /codon_start=1
                     /product="epitope tag from simian virus 5"
                     /label=V5 tag
                     /translation="GKPIPNPLLGLDST"
     CDS             3061..3102
                     /codon_start=1
                     /product="epitope tag from simian virus 5"
                     /label=V5 tag
                     /translation="GKPIPNPLLGLDST"
     CDS             3115..3156
                     /codon_start=1
                     /product="epitope tag from simian virus 5"
                     /label=V5 tag
                     /translation="GKPIPNPLLGLDST"
     CDS             3169..3210
                     /codon_start=1
                     /product="epitope tag from simian virus 5"
                     /label=V5 tag
                     /translation="GKPIPNPLLGLDST"
     CDS             3223..3264
                     /codon_start=1
                     /product="epitope tag from simian virus 5"
                     /label=V5 tag
                     /translation="GKPIPNPLLGLDST"
     CDS             3277..3318
                     /codon_start=1
                     /product="epitope tag from simian virus 5"
                     /label=V5 tag
                     /translation="GKPIPNPLLGLDST"
     CDS             3349..3390
                     /codon_start=1
                     /product="epitope tag from simian virus 5"
                     /label=V5 tag
                     /translation="GKPIPNPLLGLDST"
     CDS             3403..3444
                     /codon_start=1
                     /product="epitope tag from simian virus 5"
                     /label=V5 tag
                     /translation="GKPIPNPLLGLDST"
     CDS             3457..3498
                     /codon_start=1
                     /product="epitope tag from simian virus 5"
                     /label=V5 tag
                     /translation="GKPIPNPLLGLDST"
     CDS             3511..3552
                     /codon_start=1
                     /product="epitope tag from simian virus 5"
                     /label=V5 tag
                     /translation="GKPIPNPLLGLDST"
     CDS             3565..3606
                     /codon_start=1
                     /product="epitope tag from simian virus 5"
                     /label=V5 tag
                     /translation="GKPIPNPLLGLDST"
     misc_feature    3643..4527
                     /label=Exon 4
     misc_feature    3643..4384
                     /label=Exon 3
     misc_feature    3648..3665
                     /label=Guide 7
     misc_feature    3666..3668
                     /label=PAM
     misc_feature    3667
                     /label=G
     misc_feature    3707..3724
                     /label=Guide 8
     misc_feature    3725..3727
                     /label=PAM
     misc_feature    3726
                     /label=G
     misc_feature    join(4534..5528,1..1186)
                     /label=pUC57KAN
     protein_bind    4562..4578
                     /label=lac operator
                     /note="pLannotate"
                     /note="/database=snapgene"
                     /note="/fragment=False"
                     /note="/identity=100.0"
                     /note="/match_length=100.0"
                     /note="/other=protein_bind"
     promoter        4586..4616
                     /label=lac promoter
                     /note="pLannotate"
                     /note="/database=snapgene"
                     /note="/fragment=False"
                     /note="/identity=100.0"
                     /note="/match_length=100.0"
                     /note="/other=promoter"
     protein_bind    4631..4652
                     /label=CAP binding site
                     /note="pLannotate"
                     /note="/database=snapgene"
                     /note="/fragment=False"
                     /note="/identity=100.0"
                     /note="/match_length=100.0"
                     /note="/other=protein_bind"
     CDS             complement(4665..4757)
                     /codon_start=1
                     /label=lacI (fragment)
                     /note="pLannotate"
                     /note="/database=snapgene"
                     /note="/fragment=True"
                     /note="/identity=100.0"
                     /note="/match_length=8.6"
                     /note="/other=CDS"
                     /translation="APNTQTASPRALADSLMQLARQVSRLESGQ"
     rep_origin      4940..5528
                     /label=ori
                     /note="pLannotate"
                     /note="/database=snapgene"
                     /note="/fragment=False"
                     /note="/identity=99.8"
                     /note="/match_length=100.0"
                     /note="/other=rep_origin"
ORIGIN
        1 gaagatcctt tgatcttttc tacggggtct gacgctcagt ggaacgaaaa ctcacgttaa
       61 gggattttgg tcatgagatt atcaaaaagg atcttcacct agatcctttt aaattaaaaa
      121 tgaagtttta aatcaatcta aagtatatat gagtaaactt ggtctgacag ttagaaaaac
      181 tcatcgagca tcaaatgaaa ctgcaattta ttcatatcag gattatcaat accatatttt
      241 tgaaaaagcc gtttctgtaa tgaaggagaa aactcaccga ggcagttcca taggatggca
      301 agatcctggt atcggtctgc gattccgact cgtccaacat caatacaacc tattaatttc
      361 ccctcgtcaa aaataaggtt atcaagtgag aaatcaccat gagtgacgac tgaatccggt
      421 gagaatggca aaagtttatg catttctttc cagacttgtt caacaggcca gccattacgc
      481 tcgtcatcaa aatcactcgc atcaaccaaa ccgttattca ttcgtgattg cgcctgagcg
      541 agacgaaata cgcgatcgct gttaaaagga caattacaaa caggaatcga atgcaaccgg
      601 cgcaggaaca ctgccagcgc atcaacaata ttttcacctg aatcaggata ttcttctaat
      661 acctggaatg ctgttttccc agggatcgca gtggtgagta accatgcatc atcaggagta
      721 cggataaaat gcttgatggt cggaagaggc ataaattccg tcagccagtt tagtctgacc
      781 atctcatctg taacatcatt ggcaacgcta cctttgccat gtttcagaaa caactctggc
      841 gcatcgggct tcccatacaa tcgatagatt gtcgcacctg attgcccgac attatcgcga
      901 gcccatttat acccatataa atcagcatcc atgttggaat ttaatcgcgg cctagagcaa
      961 gacgtttccc gttgaatatg gctcatactc ttcctttttc aatattattg aagcatttat
     1021 cagggttatt gtctcatgag cggatacata tttgaatgta tttagaaaaa taaacaaata
     1081 ggggttccgc gcacatttcc ccgaaaagtg ccacctgacg tctaagaaac cattattatc
     1141 atgacattaa cctataaaaa taggcgtatc acgaggccct ttcgtctcgc gcgtttcggt
     1201 gatgacggtg aaaacctctg acacatgcag ctcccggaga cggtcacagc ttgtctgtaa
     1261 gcggatgccg ggagcagaca agcccgtcag ggcgcgtcag cgggtgttgg cgggtgtcgg
     1321 ggctggctta actatgcggc atcagagcag attgtactga gagtgcacca gatgcggtgt
     1381 gaaataccgc acagatgcgt aaggagaaaa taccgcatca ggcgccattc gccattcagg
     1441 ctgcgcaact gttgggaagg gcgatcggtg cgggcctctt cgctattacg ccagctggcg
     1501 aaagggggat gtgctgcaag gcgattaagt tgggtaacgc cagggttttc ccagtcacga
     1561 cgttgtaaaa cgacggccag tgaattccgg cgaatgatgc tgtgcgtggg catcgtctgg
     1621 ctggccgccg cctgcatctc attgcctcct ctgctgatcc tgggcaacga gcacgaggac
     1681 gaggagggcc agcctatctg cacggtgtgc cagaacttcg catatcagat ctacgccacc
     1741 ctgggctcat tttacatacc actctcggtg atgctgtttg tgtactacca gatcttcagg
     1801 gcggcgaggc ggattgtcct ggaagagaaa cgcgcccaga cgcatttgca acaggcgctc
     1861 aatggcacag gatcgccatc ggccccgcag gctccgccct tgggccacac ggagctggcc
     1921 agctcgggaa atggccagag gcacagcagc gtgggcaaca cttcgctcac ctactccacc
     1981 tgtgggggtc tgagcagcgg aggaggcgca ctggctgggc acggcagtgg gggtggcgtt
     2041 agtggttcga ccggactcct gggctctccg caccacaaga agctgcggtt tcaactggcc
     2101 aaagagaaga aggcctccac cactctgggc atcatcatgt cggcctttac cgtctgctgg
     2161 ctgccattct ttatcctggc cctaattcgt cctttcgaga caatgcacgt accggcatcg
     2221 ctctcgtctc tattcctctg gctgggctat gccaactccc tgctgaaccc tattatctac
     2281 gccactctga acagggattt ccgcaaaccc ttccaggaga tcctctactt ccgctgctcc
     2341 agcctgaaca ccatgatgcg ggagaactac tatcaggatc agtatggcga gcctccctcg
     2401 cagcgggtga tgctgggcga tgagaggcac gggccgaggg agagctttct ccggcgcgcc
     2461 cttaagctcg agggctccgg cggcggcaag cccatcccca accccttact gggcctggat
     2521 tccaccggct ccggcggcgg caagcccatc cccaacccct tactgggcct ggattccacc
     2581 ggctccggcg gcggcaagcc catccccaac cccttactgg gcctggattc caccggctcc
     2641 ggcggcggca agcccatccc caacccctta ctgggcctgg attccaccgg ctccggcggc
     2701 ggcaagccca tccccaaccc cttactgggc ctggattcca ccggctccgg cggcgtcgag
     2761 ggctccggcg gcggcaagcc catccccaac cccttactgg gcctggattc caccggctcc
     2821 ggcggcggca agcccatccc caacccctta ctgggcctgg attccaccgg ctccggcggc
     2881 ggcaagccca tccccaaccc cttactgggc ctggattcca ccggctccgg cggcggcaag
     2941 cccatcccca accccttact gggcctggat tccaccggct ccggcggcgg caagcccatc
     3001 cccaacccct tactgggcct ggattccacc ggctccggcg gcgtcgaggg ctccggcggc
     3061 ggcaagccca tccccaaccc cttactgggc ctggattcca ccggctccgg cggcggcaag
     3121 cccatcccca accccttact gggcctggat tccaccggct ccggcggcgg caagcccatc
     3181 cccaacccct tactgggcct ggattccacc ggctccggcg gcggcaagcc catccccaac
     3241 cccttactgg gcctggattc caccggctcc ggcggcggca agcccatccc caacccctta
     3301 ctgggcctgg attccaccgg ctccggcggc gtcgagggct ccggcggcgg caagcccatc
     3361 cccaacccct tactgggcct ggattccacc ggctccggcg gcggcaagcc catccccaac
     3421 cccttactgg gcctggattc caccggctcc ggcggcggca agcccatccc caacccctta
     3481 ctgggcctgg attccaccgg ctccggcggc ggcaagccca tccccaaccc cttactgggc
     3541 ctggattcca ccggctccgg cggcggcaag cccatcccca accccttact gggcctggat
     3601 tccaccggct ccggcggcgt cgacggatcc gcggccgcat aggccatcca cgaggacctc
     3661 cattcccgag aaaggagcct atccaagcga atctgagctg ctcgaagggt cttccctagg
     3721 tttcccgaag aagcgaactc ctctgctcga cacactcaca cacttaggta taaacactgg
     3781 ggtgtacatc ttaaacaatt aggaaatgta aagttttaag tgggaaaatc aggctctggg
     3841 ctgtttaaag taccgcgttg gtatagttta tttagcagaa ataatcatct aatattattt
     3901 gtaactgaga gtttgatcat gtccgttaat tgtctataaa ttaattttct attaaattta
     3961 acgatatgtt tataagggtt acattgattg cagacccccc attgactcaa aagaaaacgt
     4021 acggaaagca gagcaaatat tacctttccc cgcatattgc caccacccca gtacacacac
     4081 atggatattt gtatgtagta gtgctagtag tgcgtatctc tgtatatgtg caccccctga
     4141 aacttgcagc aatgtgcgaa ttgtagacga ctcctctaaa tgtaacttgt tgttgtaatt
     4201 ttaaatgtag aactaagcaa tcgacgtggt gcgtgccacg cacacaatca cactcaccaa
     4261 ccaatcatac acacacacac acacggttgt aactgtgaca ggtttctacg gttcctttta
     4321 tgtttcgaaa acaatcagca ccggatatga gacacaatcg ttatcgaatc tattgatacc
     4381 tcccagaaca agaaaaagat cccacagtcc ccatcccaaa atttgccagc gtagttagtt
     4441 gatttgcgat actcaaactg agccaaaaat taaatttaca aactgcagat tgcagccaaa
     4501 ttaagcctac tgattaacct agatatactc gagcatggtc atagctgttt cctgtgtgaa
     4561 attgttatcc gctcacaatt ccacacaaca tacgagccgg aagcataaag tgtaaagcct
     4621 ggggtgccta atgagtgagc taactcacat taattgcgtt gcgctcactg cccgctttcc
     4681 agtcgggaaa cctgtcgtgc cagctgcatt aatgaatcgg ccaacgcgcg gggagaggcg
     4741 gtttgcgtat tgggcgctct tccgcttcct cgctcactga ctcgctgcgc tcggtcgttc
     4801 ggctgcggcg agcggtatca gctcactcaa aggcggtaat acggttatcc acagaatcag
     4861 gggataacgc aggaaagaac atgtgagcaa aaggccagca aaaggccagg aaccgtaaaa
     4921 aggccgcgtt gctggcgttt ttccataggc tccgcccccc tgacgagcat cacaaaaatc
     4981 gacgctcaag tcagaggtgg cgaaacccga caggactata aagataccag gcgtttcccc
     5041 ctggaagctc cctcgtgcgc tctcctgttc cgaccctgcc gcttaccgga tacctgtccg
     5101 cctttctccc ttcgggaagc gtggcgcttt ctcatagctc acgctgtagg tatctcagtt
     5161 cggtgtaggt cgttcgctcc aagctgggct gtgtgcacga accccccgtt cagcccgacc
     5221 gctgcgcctt atccggtaac tatcgtcttg agtccaaccc ggtaagacac gacttatcgc
     5281 cactggcagc agccactggt aacaggatta gcagagcgag gtatgtaggc ggtgctacag
     5341 agttcttgaa gtggtggcct aactacggct acactagaag aacagtattt ggtatctgcg
     5401 ctctgctgaa gccagttacc ttcggaaaaa gagttggtag ctcttgatcc ggcaaacaaa
     5461 ccaccgctgg tagcggtggt ttttttgttt gcaagcagca gattacgcgc agaaaaaaag
     5521 gatctcaa
//
