# Supplementary material for: Two classes of amine/glutamate multi-transmitter neurons innervate Drosophila internal male reproductive organs
Source: eLife. 2026 Jan 9;14:RP108225. doi: 10.7554/eLife.108225 (PMC12788803; doi:10.7554/eLife.108225)
Supplement: Supplementary file 1. [file elife-108225-supp1.zip › Donor Plasmid Sequences/OAA2R-FRT-STOP-FRT-20XV5.gb]

LOCUS       OAA2R-FRT-STOP-F        8529 bp    DNA     circular SYN 04-DEC-2023
DEFINITION  synthetic circular DNA
ACCESSION   .
VERSION     .
KEYWORDS    .
SOURCE      synthetic DNA construct
  ORGANISM  synthetic DNA construct
REFERENCE   1  (bases 1 to 8529)
  AUTHORS   Steve Stowers
  TITLE     Direct Submission
  JOURNAL   Exported Jan 8, 2026 from SnapGene 8.2.1
            https://www.snapgene.com
FEATURES             Location/Qualifiers
     source          1..8529
                     /mol_type="other DNA"
                     /organism="synthetic DNA construct"
     source          4336..5505
                     /mol_type="other DNA"
                     /organism="synthetic DNA construct"
     source          4342..4359
                     /mol_type="other DNA"
                     /organism="synthetic DNA construct"
     source          4342..4359
                     /mol_type="other DNA"
                     /organism="synthetic DNA construct"
     misc_feature    1..401
                     /label=pUC57-KAN
     primer_bind     379..395
                     /label=M13 fwd
                     /note="common sequencing primer, one of multiple similar 
                     variants"
     misc_feature    1103..1120
                     /label=OAA2RGuide1
     misc_feature    1121..1123
                     /label=PAM
     misc_feature    1122
                     /label=G
     misc_feature    1265..1267
                     /label=PAM
     misc_feature    1266
                     /label=C
     misc_feature    1268..1285
                     /label=OAA2RGuide2
     misc_feature    1322..1355
                     /label=FRT
     misc_feature    1356..1390
                     /label=a-Tub1 STOP
     misc_feature    1391..2173
                     /label=a-Tub1 STOP
     misc_feature    2174..2321
                     /label=MHC Splice Acceptor STOP
     misc_feature    2322..3019
                     /label=SV40 STOP
     intron          2398..2463
                     /label=small t intron
                     /note="SV40 (simian virus 40) small t antigen intron"
     CDS             2593..2613
                     /codon_start=1
                     /product="nuclear localization signal of SV40 (simian virus
                     40) large T antigen"
                     /label=SV40 NLS
                     /translation="PKKKRKV"
     polyA_signal    2885..3019
                     /label=SV40 poly(A) signal
                     /note="SV40 polyadenylation signal"
     misc_feature    3020..3054
                     /label=SV40 STOP
     misc_feature    3055..3088
                     /label=FRT
     primer_bind     3089..3123
                     /label=OAA2RF2
     exon            3190..6334
                     /label=Exon 5
     exon            3190..3786
                     /label=Exon 3
     exon            3874..6334
                     /label=Exon 4
     primer_bind     complement(4298..4326)
                     /label=OAA2RR2
     CDS             4360..4401
                     /codon_start=1
                     /product="epitope tag from simian virus 5"
                     /label=V5 tag
                     /translation="GKPIPNPLLGLDST"
     CDS             4414..4455
                     /codon_start=1
                     /product="epitope tag from simian virus 5"
                     /label=V5 tag
                     /translation="GKPIPNPLLGLDST"
     CDS             4468..4509
                     /codon_start=1
                     /product="epitope tag from simian virus 5"
                     /label=V5 tag
                     /translation="GKPIPNPLLGLDST"
     CDS             4522..4563
                     /codon_start=1
                     /product="epitope tag from simian virus 5"
                     /label=V5 tag
                     /translation="GKPIPNPLLGLDST"
     CDS             4576..4617
                     /codon_start=1
                     /product="epitope tag from simian virus 5"
                     /label=V5 tag
                     /translation="GKPIPNPLLGLDST"
     CDS             4648..4689
                     /codon_start=1
                     /product="epitope tag from simian virus 5"
                     /label=V5 tag
                     /translation="GKPIPNPLLGLDST"
     CDS             4702..4743
                     /codon_start=1
                     /product="epitope tag from simian virus 5"
                     /label=V5 tag
                     /translation="GKPIPNPLLGLDST"
     CDS             4756..4797
                     /codon_start=1
                     /product="epitope tag from simian virus 5"
                     /label=V5 tag
                     /translation="GKPIPNPLLGLDST"
     CDS             4810..4851
                     /codon_start=1
                     /product="epitope tag from simian virus 5"
                     /label=V5 tag
                     /translation="GKPIPNPLLGLDST"
     CDS             4864..4905
                     /codon_start=1
                     /product="epitope tag from simian virus 5"
                     /label=V5 tag
                     /translation="GKPIPNPLLGLDST"
     CDS             4936..4977
                     /codon_start=1
                     /product="epitope tag from simian virus 5"
                     /label=V5 tag
                     /translation="GKPIPNPLLGLDST"
     CDS             4990..5031
                     /codon_start=1
                     /product="epitope tag from simian virus 5"
                     /label=V5 tag
                     /translation="GKPIPNPLLGLDST"
     CDS             5044..5085
                     /codon_start=1
                     /product="epitope tag from simian virus 5"
                     /label=V5 tag
                     /translation="GKPIPNPLLGLDST"
     CDS             5098..5139
                     /codon_start=1
                     /product="epitope tag from simian virus 5"
                     /label=V5 tag
                     /translation="GKPIPNPLLGLDST"
     CDS             5152..5193
                     /codon_start=1
                     /product="epitope tag from simian virus 5"
                     /label=V5 tag
                     /translation="GKPIPNPLLGLDST"
     CDS             5224..5265
                     /codon_start=1
                     /product="epitope tag from simian virus 5"
                     /label=V5 tag
                     /translation="GKPIPNPLLGLDST"
     CDS             5278..5319
                     /codon_start=1
                     /product="epitope tag from simian virus 5"
                     /label=V5 tag
                     /translation="GKPIPNPLLGLDST"
     CDS             5332..5373
                     /codon_start=1
                     /product="epitope tag from simian virus 5"
                     /label=V5 tag
                     /translation="GKPIPNPLLGLDST"
     CDS             5386..5427
                     /codon_start=1
                     /product="epitope tag from simian virus 5"
                     /label=V5 tag
                     /translation="GKPIPNPLLGLDST"
     CDS             5440..5481
                     /codon_start=1
                     /product="epitope tag from simian virus 5"
                     /label=V5 tag
                     /translation="GKPIPNPLLGLDST"
     misc_feature    5515..5517
                     /label=STOP
     misc_feature    5525..5527
                     /label=PAM
     misc_feature    5526
                     /label=C
     misc_feature    5528..5545
                     /label=OAA2RGuide3
     primer_bind     5565..5586
                     /label=OAA2RSEQ3
     primer_bind     complement(5603..5624)
                     /label=OAA2RSEQ2
     misc_feature    5614..5631
                     /label=OAA2RGuide4
     misc_feature    5632..5634
                     /label=PAM
     misc_feature    5633
                     /label=G
     misc_feature    6349..8529
                     /label=pUC57-KAN
     primer_bind     complement(6353..6369)
                     /label=M13 rev
                     /note="common sequencing primer, one of multiple similar 
                     variants"
     promoter        complement(8330..8434)
                     /gene="bla"
                     /label=AmpR promoter
ORIGIN
        1 tcgcgcgttt cggtgatgac ggtgaaaacc tctgacacat gcagctcccg gagacggtca
       61 cagcttgtct gtaagcggat gccgggagca gacaagcccg tcagggcgcg tcagcgggtg
      121 ttggcgggtg tcggggctgg cttaactatg cggcatcaga gcagattgta ctgagagtgc
      181 accagatgcg gtgtgaaata ccgcacagat gcgtaaggag aaaataccgc atcaggcgcc
      241 attcgccatt caggctgcgc aactgttggg aagggcgatc ggtgcgggcc tcttcgctat
      301 tacgccagct ggcgaaaggg ggatgtgctg caaggcgatt aagttgggta acgccagggt
      361 tttcccagtc acgacgttgt aaaacgacgg ccagtgaatt ctaaggtcta ttttaaatgt
      421 gcatcagagc tactagttca ttagtgcata tttgaatatt agaatactac ctaaaataca
      481 tttttaatgc tattatgtta tacattctgt tgtttgatct ttaattttac aaactacatt
      541 ataaataact atattatact ttttatgata attactttta actaaacaat tcattattct
      601 gcttaaaatt caagggtatt cccactctcg atcttcgaat tcttctattt tattttcatt
      661 ttcgttgggg cgccccgtgt ctgtgttaat tgccccgggt aattgttgct gcctctcgag
      721 cattgaatat gcacttcccc ggcagtgccc cctccatttt ggccacgatc cggcatccac
      781 atccctatcc cgcatcccca tctccaacca aaagcaacag ccccatctcc atgtttgtgt
      841 aatccgcgcg ctcggacgcg tttccctgcc gcctgttggc ttaaacagga ttttcgaaat
      901 ggaaaacttc tgtagcaagt gtttggccat ctgtccctgt tctcgactcg cctgccgctg
      961 cacttgtgcg gatctgcaac ctaatttgca atgcccgagc atgtgagaca gttaatcaca
     1021 cagaatcact ttgaaaacta tgaaccgtgc cagcaacaac aggtctggcc aactaaaaat
     1081 attttgccag cactttatga tctctaaatc aatatcagtg tcggaggacc ggaagcaata
     1141 gaacagatat tcttaagtct taagttctta agtagcttgt acagctcttt aaatttgtaa
     1201 aataatataa cttataatat tagttaattg gaaaatgata caatcagtac ataattagct
     1261 gaaacgattt taggatgttt atgttaatca agacagttta ggatctttgt aatatctaag
     1321 agaagttcct atactttcta gagaatagga acttcgcgtc gcgccacttc aacgctcgat
     1381 gggagcgtca gcgtcgcgcc acttcaacgc tcgatgggag cgtcattggt gggcggggta
     1441 accgtcgaaa tcagtgttta cgcttccaat cgcaacaaaa aattcactgc aacactgaaa
     1501 agcatacgaa aacgatgaag attgtacgag aaaccataaa gtattttatc cacaaagaca
     1561 cgtatagcag aaaagccaag ttaactcggc gataagttgt gtacacaaga ataaaatcgg
     1621 ccagattcag tgttgtcaga aataagaaaa ccccactatg tttttctttg ccttttcttt
     1681 ctcccagcga tcattcattt cgtggtgaaa gaacggggtc attgcacgga gtttcgactg
     1741 cgggaaagca gagctgccgt tcacttcgtc tataattagc gctttctatt ttccccgatt
     1801 cgggccgctg ctgcgctttt ccgcctgctg tttgtggcaa gtgtagcagc aggctgtgca
     1861 cgcagtgtgg catgcacttg gctttccacc gttggtatcg attctctggg acgatgagtc
     1921 attcctttcg gggccacagc ataatcgttg ccagctcacc gaaatggtga cttcatttct
     1981 taactgccgt caagcatgcg attgtacata catacatatt tatatatgta catatttatg
     2041 tgactatggt aggtcgatat aatagcaatc aacgcaagca aatgtgtcag tcctgcttac
     2101 aggaacgatt ctatttagta attttcgttg tataaagtaa ttatgtatgt atgtaagccc
     2161 cataaatctg aaaaccggta ctagtacgaa agtcgatcca acatggcgac ttgtcccatc
     2221 cccggcatgt ttaaatatac taattattct tgaactaatt ttaatcaacc gatttatctc
     2281 tcttccgcag gtctaactaa ctaacaaaat tgactaagtg agatctttgt gaaggaacct
     2341 tacttctgtg gtgtgacata attggacaaa ctacctacag agatttaaag ctctaaggta
     2401 aatataaaat ttttaagtgt ataatgtgtt aaactactga ttctaattgt ttgtgtattt
     2461 tagattccaa cctatggaac tgatgaatgg gagcagtggt ggaatgcctt taatgaggaa
     2521 aacctgtttt gctcagaaga aatgccatct agtgatgatg aggctactgc tgactctcaa
     2581 cattctactc ctccaaaaaa gaagagaaag gtagaagacc ccaaggactt tccttcagaa
     2641 ttgctaagtt ttttgagtca tgctgtgttt agtaatagaa ctcttgcttg ctttgctatt
     2701 tacaccacaa aggaaaaagc tgcactgcta tacaagaaaa ttatggaaaa atatttgatg
     2761 tatagtgcct tgactagaga tcataatcag ccataccaca tttgtagagg ttttacttgc
     2821 tttaaaaaac ctcccacacc tccccctgaa ctcgaaacat aaaatgaatg caattgttgt
     2881 tgttaacttg tttattgcag cttataatgg ttacaaataa agcaatagca tcacaaattt
     2941 cacaaataaa gcattttttt cactgcattc tagttgtggt ttgtccaaac tcatcaatgt
     3001 atcttatcat gtctggatcc caaactcatc aatgtatctt atcatgtctg gatcgaagtt
     3061 cctatacttt ctagagaata ggaacttcgt attttattac taaagatttt ccataaaatc
     3121 tatgtgccca aagtattcta ttgcacctcg tgacctttta ccgcattaat gttgcttttt
     3181 cattttcagg taacgagctt caccaccgcc aagaaaggaa caataccgat gccctcctcg
     3241 agcggcgtgt ccgctttgca gctgcaccag cagcgccaaa tagccaccat cgagacacca
     3301 ccgaacagcg ccagcctacc gatgcagata cccacggtga ccatggacct ggcctccgac
     3361 atatccacct cggaggcggg ggaactggag gcggtggccg cccaaacggt gcttgcctat
     3421 gcaaatccca atggtgcggg cacgaattcg gtcaccgtgg tgagcagcgg gaacgggggc
     3481 cctggggcgt cgggtgttcc acccagctcg ccgaaggaga cgcttcaggt gagcacgata
     3541 gccaccggtc gggtgggtct caatgtgccc gtgccaccgt ccatgggcag caatagttcc
     3601 atcaatgtgc tgaacaacaa caacggtacc gtggcgatgg atggaggtgc caccgccgcc
     3661 ggcgggggaa atggtagtgc tgtagcgacg cctggtggac tgcagcaaac gggcggtaat
     3721 gagctgcgcg tctctccgat cgccggacgg tgtcgagccc tatccgtggg cgtggacacg
     3781 gacatggtga gtgaattcga tccatccagc agcgattcgg gcgtggtcag tcgctgtgcc
     3841 gtggtcaagc cgctcaagtt tcgcctttgc cagccgatct tcgggcgcaa gtcgagtaac
     3901 cagcagcggc gcaacgaggc caaagcggcg gccaagaatc aacagtccag tggagtggcc
     3961 agcaaaaatc agcagcagca gcagcagcaa cagcagcagc aggtagtaaa gtcggaactg
     4021 gagccggcca taccgaagac accgaagccc agggatccgg agaaggagaa gcgacgaatt
     4081 gcgcgaaaga aggagaagcg ggccacccta attctgggcc tgatcatggg cagcttcatc
     4141 gcctgctggc tgcccttctt cttcctgtac atcctggtgc cggcatgtag cagccattgc
     4201 aacataccgg aatcggcgtt cgccgtcgcc ttctggctgg gctacatgaa ttcggcgctc
     4261 aatccggcca tctataccat cttcaacaag gacttccgac gcgccttccg gcgcatcctg
     4321 ttcaagcggc gcgcccttaa gctcgagggc tccggcggcg gcaagcccat ccccaacccc
     4381 ttactgggcc tggattccac cggctccggc ggcggcaagc ccatccccaa ccccttactg
     4441 ggcctggatt ccaccggctc cggcggcggc aagcccatcc ccaacccctt actgggcctg
     4501 gattccaccg gctccggcgg cggcaagccc atccccaacc ccttactggg cctggattcc
     4561 accggctccg gcggcggcaa gcccatcccc aaccccttac tgggcctgga ttccaccggc
     4621 tccggcggcg tcgagggctc cggcggcggc aagcccatcc ccaacccctt actgggcctg
     4681 gattccaccg gctccggcgg cggcaagccc atccccaacc ccttactggg cctggattcc
     4741 accggctccg gcggcggcaa gcccatcccc aaccccttac tgggcctgga ttccaccggc
     4801 tccggcggcg gcaagcccat ccccaacccc ttactgggcc tggattccac cggctccggc
     4861 ggcggcaagc ccatccccaa ccccttactg ggcctggatt ccaccggctc cggcggcgtc
     4921 gagggctccg gcggcggcaa gcccatcccc aaccccttac tgggcctgga ttccaccggc
     4981 tccggcggcg gcaagcccat ccccaacccc ttactgggcc tggattccac cggctccggc
     5041 ggcggcaagc ccatccccaa ccccttactg ggcctggatt ccaccggctc cggcggcggc
     5101 aagcccatcc ccaacccctt actgggcctg gattccaccg gctccggcgg cggcaagccc
     5161 atccccaacc ccttactggg cctggattcc accggctccg gcggcgtcga gggctccggc
     5221 ggcggcaagc ccatccccaa ccccttactg ggcctggatt ccaccggctc cggcggcggc
     5281 aagcccatcc ccaacccctt actgggcctg gattccaccg gctccggcgg cggcaagccc
     5341 atccccaacc ccttactggg cctggattcc accggctccg gcggcggcaa gcccatcccc
     5401 aaccccttac tgggcctgga ttccaccggc tccggcggcg gcaagcccat ccccaacccc
     5461 ttactgggcc tggattccac cggctccggc ggcgtcgacg gatccgcggc cgcatgatgt
     5521 ttggcgtatg tgtgctgtta caggtgcgtt tacgccagca tcgagaaggc aaccgaacgt
     5581 gccatgggca gcacaccaat gggctatggt catggcatgt atcagcacta cacgcgttag
     5641 atttgcttcg ttttggcagt gccataggtc tctacaaaaa acatatccta ttccaattcc
     5701 ccatcccaga actgcaaagc tattgatata tttatatata tgcacatatc ccatattatc
     5761 cattggatta tttcatataa tgcctcaagt tcaatacagt tcaaatggtt ttctttaaag
     5821 gtttttagca acataatttt tctacaagtt ccaaaagata aaatatttta aaataagctt
     5881 cttgtttcag ctatcgataa tatcgactaa ccgaataatc catagttttg cagctctatc
     5941 cactcccata atttttttct ttgaataaaa aaaaagtaac gaacattgta gctcatttca
     6001 aaagcaatga acggctgtga atttgatgga atctctcaat ttcaatttac gcattttggt
     6061 ttcatttcgt ttcatttcgt ttggattctc gagcaccctt gaacccagag accccaatcc
     6121 cggaggcccc ataaccccca tggcccacag aactcccaga ccaaccgaac gaacttaccg
     6181 caacccacac acttttcaca ctcgacgagc tcatagaaat gcatgagctg agcaaacaag
     6241 aatttgagct gggcaaacat ctattatgct ccctgaatgg atgtgtccgc cagcgacgtc
     6301 tatggccatt caacttaaaa taatttcgca caatctcgag ggctcgatca tggtcatagc
     6361 tgtttcctgt gtgaaattgt tatccgctca caattccaca caacatacga gccggaagca
     6421 taaagtgtaa agcctggggt gcctaatgag tgagctaact cacattaatt gcgttgcgct
     6481 cactgcccgc tttccagtcg ggaaacctgt cgtgccagct gcattaatga atcggccaac
     6541 gcgcggggag aggcggtttg cgtattgggc gctcttccgc ttcctcgctc actgactcgc
     6601 tgcgctcggt cgttcggctg cggcgagcgg tatcagctca ctcaaaggcg gtaatacggt
     6661 tatccacaga atcaggggat aacgcaggaa agaacatgtg agcaaaaggc cagcaaaagg
     6721 ccaggaaccg taaaaaggcc gcgttgctgg cgtttttcca taggctccgc ccccctgacg
     6781 agcatcacaa aaatcgacgc tcaagtcaga ggtggcgaaa cccgacagga ctataaagat
     6841 accaggcgtt tccccctgga agctccctcg tgcgctctcc tgttccgacc ctgccgctta
     6901 ccggatacct gtccgccttt ctcccttcgg gaagcgtggc gctttctcat agctcacgct
     6961 gtaggtatct cagttcggtg taggtcgttc gctccaagct gggctgtgtg cacgaacccc
     7021 ccgttcagcc cgaccgctgc gccttatccg gtaactatcg tcttgagtcc aacccggtaa
     7081 gacacgactt atcgccactg gcagcagcca ctggtaacag gattagcaga gcgaggtatg
     7141 taggcggtgc tacagagttc ttgaagtggt ggcctaacta cggctacact agaagaacag
     7201 tatttggtat ctgcgctctg ctgaagccag ttaccttcgg aaaaagagtt ggtagctctt
     7261 gatccggcaa acaaaccacc gctggtagcg gtggtttttt tgtttgcaag cagcagatta
     7321 cgcgcagaaa aaaaggatct caagaagatc ctttgatctt ttctacgggg tctgacgctc
     7381 agtggaacga aaactcacgt taagggattt tggtcatgag attatcaaaa aggatcttca
     7441 cctagatcct tttaaattaa aaatgaagtt ttaaatcaat ctaaagtata tatgagtaaa
     7501 cttggtctga cagttagaaa aactcatcga gcatcaaatg aaactgcaat ttattcatat
     7561 caggattatc aataccatat ttttgaaaaa gccgtttctg taatgaagga gaaaactcac
     7621 cgaggcagtt ccataggatg gcaagatcct ggtatcggtc tgcgattccg actcgtccaa
     7681 catcaataca acctattaat ttcccctcgt caaaaataag gttatcaagt gagaaatcac
     7741 catgagtgac gactgaatcc ggtgagaatg gcaaaagttt atgcatttct ttccagactt
     7801 gttcaacagg ccagccatta cgctcgtcat caaaatcact cgcatcaacc aaaccgttat
     7861 tcattcgtga ttgcgcctga gcgagacgaa atacgcgatc gctgttaaaa ggacaattac
     7921 aaacaggaat cgaatgcaac cggcgcagga acactgccag cgcatcaaca atattttcac
     7981 ctgaatcagg atattcttct aatacctgga atgctgtttt cccagggatc gcagtggtga
     8041 gtaaccatgc atcatcagga gtacggataa aatgcttgat ggtcggaaga ggcataaatt
     8101 ccgtcagcca gtttagtctg accatctcat ctgtaacatc attggcaacg ctacctttgc
     8161 catgtttcag aaacaactct ggcgcatcgg gcttcccata caatcgatag attgtcgcac
     8221 ctgattgccc gacattatcg cgagcccatt tatacccata taaatcagca tccatgttgg
     8281 aatttaatcg cggcctagag caagacgttt cccgttgaat atggctcata ctcttccttt
     8341 ttcaatatta ttgaagcatt tatcagggtt attgtctcat gagcggatac atatttgaat
     8401 gtatttagaa aaataaacaa ataggggttc cgcgcacatt tccccgaaaa gtgccacctg
     8461 acgtctaaga aaccattatt atcatgacat taacctataa aaataggcgt atcacgaggc
     8521 cctttcgtc
//
